# Supplementary material for: mTOR Inhibition via Rapamycin Treatment Partially Reverts the Deficit in Energy Metabolism Caused by FH Loss in RPE Cells
Source: Antioxidants (Basel). 2021 Dec 3;10(12):1944. doi: 10.3390/antiox10121944 (PMC8750186; doi:10.3390/antiox10121944)
Supplement: Supplementary file 1 [file antioxidants-10-01944-s001.zip]

Archive with 1 entries (1 files):
- antioxidants-1462966-supplementary.pdf
